# Supplementary material for: The Clinical Application of Machine Learning-Based Models for Early Prediction of Hemorrhage in Trauma Intensive Care Units
Source: J Pers Med. 2022 Nov 14;12(11):1901. doi: 10.3390/jpm12111901 (PMC9699320; doi:10.3390/jpm12111901)
Supplement: Supplementary file 1 [file jpm-12-01901-s001.zip]

Archive with 2 entries (2 files):
- JPM_supplementary_file_S1.pdf
- JPM_supplementary_table_S1.pdf
